# Supplementary material for: Seasonal Variability of the Airborne Eukaryotic Community Structure at a Coastal Site of the Central Mediterranean
Source: Toxins (Basel). 2021 Jul 24;13(8):518. doi: 10.3390/toxins13080518 (PMC8402549; doi:10.3390/toxins13080518)
Supplement: Supplementary file 1 [file toxins-13-00518-s001.zip]

Archive with 2 entries (2 files):
- toxins-1294531 supplementary figure S1-S9.pdf
- toxins-1294531-supplementary table S1-S9.xlsx
